# Supplementary material for: Modeling and Optimization of Extruded Corn Product Fortification
Source: Foods. 2026 Jan 7;15(2):208. doi: 10.3390/foods15020208 (PMC12840189; doi:10.3390/foods15020208)
Supplement: Supplementary file 1 [file foods-15-00208-s001.zip]

Archive with 1 entries (1 files):
- foods-4089177-supplementary.pdf
